# Supplementary material for: Immunogenicity of GX301 cancer vaccine: Four (telomerase peptides) are better than one
Source: Hum Vaccin Immunother. 2015 Feb 25;11(4):838–50. doi: 10.1080/21645515.2015.1012032 (PMC4514186; doi:10.1080/21645515.2015.1012032)
Supplement: Supplemental_Material.zip [file khvi-11-04-1012032-s001.zip]

Archive with 2 entries (2 files):
- Supplementary Figures second revision.docx
- Supplementary Tables second revision.doc
